# Supplementary material for: LXRα Regulates oxLDL-Induced Trained Immunity in Macrophages
Source: Int J Mol Sci. 2022 May 31;23(11):6166. doi: 10.3390/ijms23116166 (PMC9181299; doi:10.3390/ijms23116166)
Supplement: Supplementary file 1 [file ijms-23-06166-s001.zip]

Archive with 1 entries (1 files):
- ijms-1644314-supplementary.pdf
